# Supplementary material for: Persistent Resistant Hypertension Has Worse Renal Outcomes in Chronic Kidney Disease than that Resolved in Two Years: Results from the KNOW-CKD Study
Source: J Clin Med. 2021 Sep 3;10(17):3998. doi: 10.3390/jcm10173998 (PMC8432533; doi:10.3390/jcm10173998)
Supplement: Supplementary file 1 [file jcm-10-03998-s001.zip]

Archive with 1 entries (1 files):
- jcm-1351486-supplementary.pdf
